# Supplementary material for: Enriched Environment Induces Sex-Specific Changes in the Adult Neurogenesis, Cytokine and miRNA Expression in Rat Hippocampus
Source: Biomedicines. 2023 May 2;11(5):1341. doi: 10.3390/biomedicines11051341 (PMC10215805; doi:10.3390/biomedicines11051341)
Supplement: Supplementary file 1 [file biomedicines-11-01341-s001.zip]

Archive with 1 entries (1 files):
- biomedicines-2262074-supplementary.pdf
